# Supplementary material for: First Report of FARSA in the Regulation of Cell Cycle and Survival in Mantle Cell Lymphoma Cells via PI3K-AKT and FOXO1-RAG1 Axes
Source: Int J Mol Sci. 2023 Jan 13;24(2):1608. doi: 10.3390/ijms24021608 (PMC9865697; doi:10.3390/ijms24021608)
Supplement: Supplementary file 1 [file ijms-24-01608-s001.zip › Table S1.xlsx]

## Sheet: Primers
	Table S1: Primers for qRT-PCR
	Gene		Forward primer (5'-3')			Reverse primer (5'-3')
	FARSA		ACCGAGATGCCGACTGATAAC			CTTGACCCGCTGGACATAGT
	CCNA2		CTCTACACAGTCACGGGACAAAG			CTGTGGTGCTTTGAGGTAGGTC
	E2F1		CATCCCAGGAGGTCACTTCTG			GACAACAGCGGTTCTTGCTC
	CDKN1A		GAGTGGGGGCATCATCAAAA			CTAGGCTGTGCTCACTTCAG
	CDKN2A		GATCCAGGTGGGTAGAAGGTC			CCCCTGCAAACTTCGTCCT
	FHL1		TGCTGCCTGAAATGCTTTGAC			GCCAGAAGCGGTTCTTATAGTG
	PIK3CA		GAAGCACCTGAATAGGCAAGTCG			GAGCATCCATGAAATCTGGTCGC
	PIK3CB		TATTTGGACTTTGCGACAAGACT			TCGAACGTACTGGTCTGGATAG
	FOXO1		CTACGAGTGGATGGTCAAGAGC			CCAGTTCCTTCATTCTGCACACG
	RAG1		CTGTTCCGGGTGAGATCCTTT			TAACAATGGCTGAGTTGGGAC
	ATF5		TGGCTCGTAGACTATGGGAAA			ATCAACTCGCTCAGTCATCCA
	EIF4G1		TGTTCAGTACGCCACAAGCG			GGGATCCAGCAGGGTAGACA
	TERT		GCCGATTGTGAACATGGACTACG			GCTCGTAGTTGAGCACGCTGAA
	PRKAA1		AGGAAGAATCCTGTGACAAGCAC			CCGATCTCTGTGGAGTAGCAGT
	KRAS		ACAGAGAGTGGAGGATGCTTT			TTTCACACAGCCAGGAGTCTT
	MAP2K1		GGTGTTCAAGGTCTCCCACAAG			CCACGATGTACGGAGAGTTGCA
	MAPK1		TACACCAACCTCTCGTACATCG			CATGTCTGAAGCGCAGTAAGATT
	ACTB		CATGTACGTTGCTATCCAGGC			CTCCTTAATGTCACGCACGAT
